# Supplementary material for: Contrasting demographic history and gene flow patterns of two mangrove species on either side of the Central American Isthmus
Source: Ecol Evol. 2015 Jul 28;5(16):3486–99. doi: 10.1002/ece3.1569 (PMC4569042; doi:10.1002/ece3.1569)
Supplement: Supplementary file 1 — Appendix S1. Summary of genetic diversity measurements observed across 17 and 26 sampling localities of Avicennia germinans (13 loci) and Rhizophora mangle (six loci). [file ece30005-3486-sd1.xlsx]

## Sheet: Hoja1
Apendix S1. Summary of genetic diversity measurements observed across 17 and 26 sites of Avicennia germinans (13 loci) and Rhizophora mangle (six loci). Sites are separated by Atlantic and Pacific Ocean basin. Shown are the number of individuals per locality (N), the geographic coordinates in decimal, the number of alleles per locus, the total number of private alleles per locus, observed heteroz…
Avicennia germinans	Descriptive statistics	Locus name
Atlantic Ocean localities		AgD13	AgT4	AgT8	CA001	CA002	CAT004	CT003	CT004	CTT001	GA003	GT002	GT003	GT006	Average ± SD
USA-Texas (UT)	Number of alleles per locus	4	2	2	7	4	4	6	8	2	8	-	6	7	5 ± 2.297
N=14	Number of private alleles per locus	1	0	0	1	0	1	2	4	0	2	-	1	1	1.084 ± 1.165
Lat: 28.08	Ho	0.666667	0.333333	0.230769	0.818182	0.357143	0.214286	0.5	0.714286	0.428571	0.615385	-	0.384615	0.857143	0.511 ± 0.221
Long: -97.17	He	0.694444	0.5	0.204142	0.764463	0.670918	0.313775	0.510204	0.591837	0.336735	0.550296	-	0.39645	0.719388	0.522 ± 0.179
	FIS	0.0399999	0.333333	-0.130434	-0.0702702	0.467681	0.317073	0.02	-0.206897	-0.272727	-0.11828	-	0.0298507	-0.191489	0.019 ± 0.238
	Null presence (P < 0.05)	No	No	No	No	Yes	No	No	No	No	No	-	No	No
	Null allele frequence	0.7237	0.3668	0.2265	0.3113	0.1878	0.0757	0.0068	0	0	0.1645	-	0.2155	0
USA-Florida (UF)	Number of alleles per locus	2	1	2	-	6	2	6	2	4	5	9	3	3	3.75 ± 2.341
N=21	Number of private alleles per locus	0	0	0	-	0	0	1	0	0	0	1	0	1	0.25 ± 0.453
Lat: 28.25	Ho	0.111111	0	0.583333	-	0.809524	0	0.52381	0.52381	0.421053	0.4	0.619048	0.0952381	0.45	0.379 ± 0.266
Long: -82.75	He	0.104938	0	0.413194	-	0.73356	0.18	0.706349	0.459184	0.555402	0.662222	0.725624	0.0918367	0.52625	0.43 ± 0.271
	FIS	-0.0588236	-	-0.411765	-	-0.103555	1	0.258427	-0.140741	0.241895	0.395973	0.146875	-0.0370376	0.144893	0.131 ± 0.367
	Null presence (P < 0.05)	No	No	No	-	No	Yes	Yes	No	No	Yes	No	No	No
	Null allele frequence	0.3584	0	0.5614	-	0	0.7542	0.107	0	0.2807	0.5323	0.0618	0	0.1827
Mexico-Yucatan (MY)	Number of alleles per locus	7	3	3	8	9	3	3	5	4	5	9	6	5	5.385 ± 2.257
N=24	Number of private alleles per locus	1	0	1	1	0	0	0	0	0	0	4	0	1	0.616 ± 1.121
Lat: 21.31	Ho	0.166667	0.190476	0.047619	0.375	1	0.454545	0.333333	0.208333	0.26087	0.25	0.47619	0.266667	0.5	0.349 ± 0.236
Long: -89.36	He	0.78858	0.253968	0.289116	0.511719	0.813368	0.519628	0.288194	0.263889	0.299622	0.230035	0.750567	0.351111	0.553819	0.455 ± 0.217
	FIS	0.78865	0.25	0.835294	0.267176	-0.229456	0.125248	-0.156626	0.210526	0.129338	-0.0867925	0.365559	0.240506	0.0971786	0.219 ± 0.316
	Null presence (P < 0.05)	Yes	No	Yes	No	No	No	No	No	No	No	Yes	No	No
	Null allele frequence	0.6088	0.3397	0.4144	0.5551	0	0.2388	0	0.044	0.1832	0	0.3501	0.5966	0.0346
Honduras (HO)	Number of alleles per locus	5	2	-	7	3	2	8	3	3	4	1	8	3	4.084 ± 2.392
N=13	Number of private alleles per locus	0	0	-	2	0	0	3	0	0	0	0	2	0	0.584 ± 1.084
Lat: 15.96	Ho	0.6	0.416667	-	0.583333	0.166667	0.714286	0.692308	0.583333	0.5	0.538462	0	0.9	0.615385	0.526 ± 0.242
Long: -83.29	He	0.69	0.46875	-	0.788194	0.15625	0.5	0.715976	0.611111	0.447917	0.43787	0	0.82	0.461538	0.509 ± 0.245
	FIS	0.130435	0.111111	-	0.259912	-0.0666667	-0.428571	0.0330579	0.0454546	-0.116279	-0.22973	-	-0.097561	-0.333333	-0.063 ± 0.208
	Null presence (P < 0.05)	No	No	-	No	No	No	No	No	No	No	No	No	No
	Null allele frequence	0.4059	0.2308	-	0.2498	0.2496	0.5678	0.0138	0.1997	0.1927	0	0.6202	0.3006	0
Panama-Bocas del Toro (PB)	Number of alleles per locus	6	2	3	6	14	3	5	5	5	7	1	6	5	5.231 ± 3.167
N=30	Number of private alleles per locus	2	0	3	1	10	1	1	0	0	1	1	2	0	1.693 ± 2.658
Lat: 8.94	Ho	0.241379	0.333333	0.458333	0.448276	0.6	0.0714286	0.466667	0.37931	0.5	0.566667	0	0.137931	0.566667	0.367 ± 0.198
Long: -81.81	He	0.500595	0.444444	0.493924	0.402497	0.81	0.196429	0.702778	0.331748	0.596111	0.68	0	0.193817	0.598333	0.458 ± 0.232
	FIS	0.517815	0.25	0.0720563	-0.113737	0.259259	0.636364	0.335968	-0.143369	0.16123	0.166667	-	0.288344	0.0529248	0.207 ± 0.23
	Null presence (P < 0.05)	Yes	No	No	No	No	No	No	No	No	No	-	No	No
	Null allele frequence	0.2958	0	0.6018	0	0.0692	0.269	0.0145	0.1968	0.0096	0.0027	-	0	0
Panama-Galeta (PG)	Number of alleles per locus	8	4	-	15	8	5	8	7	5	9	1	16	9	7.917 ± 4.253
N=30	Number of private alleles per locus	0	0	-	4	0	1	0	2	0	1	0	3	2	1.084 ± 1.379
Lat: 9.40	Ho	0.851852	0.233333	-	0.689655	0.62963	0.0357143	0.695652	0.724138	0.931035	0.833333	0	0.965517	0.75	0.612 ± 0.335
Long: -79.87	He	0.792867	0.594444	-	0.701546	0.794239	0.540179	0.660681	0.745541	0.752081	0.772222	0	0.854935	0.725765	0.662 ± 0.227
	FIS	-0.0743945	0.607477	-	0.0169491	0.207254	0.933884	-0.0529328	0.0287081	-0.237945	-0.0791367	-	-0.129346	-0.0333919	0.108 ± 0.354
	Null presence (P < 0.05)	No	Yes	-	No	Yes	Yes	No	No	No	No	-	No	No
	Null allele frequence	0.1632	0.2265	-	0.1068	0.2622	0.4245	0.3642	0.1049	0.044	0	-	0.0418	0.1448
Colombia-Cispata (CC)	Number of alleles per locus	4	2	2	1	5	1	5	5	3	5	-	4	5	3.5 ± 1.624
N=7	Number of private alleles per locus	0	0	0	0	0	0	1	0	0	0	-	0	0	0.084 ± 0.289
Lat: 9.42	Ho	0.6	0.428571	0.142857	0	0.571429	0	0.714286	0.666667	0.428571	0.571429	-	0.714286	0.428571	0.439 ± 0.259
Long: -75.82	He	0.58	0.336735	0.336735	0	0.469388	0	0.704082	0.680556	0.5	0.673469	-	0.663265	0.622449	0.464 ± 0.251
	FIS	-0.0344827	-0.272727	0.575758	-	-0.217391	-	-0.0144927	0.0204081	0.142857	0.151515	-	-0.0769231	0.311475	0.059 ± 0.251
	Null presence (P < 0.05)	No	No	No	No	No	-	No	No	No	No	-	No	No
	Null allele frequence	0.4421	0	0.145	0	0	-	0	0.2729	0.0476	0.061	-	0	0.1195
Puerto Rico (PR)	Number of alleles per locus	5	3	1	1	4	2	6	5	2	2	5	4	3	3.308 ± 1.653
N=16	Number of private alleles per locus	0	0	0	0	0	0	1	0	0	0	1	2	1	0.385 ± 0.651
Lat: 18.41	Ho	0.4375	0.5	0	0	0.625	0.1	0.625	0.466667	0.1875	0.125	0.5625	0.230769	0.266667	0.318 ± 0.23
Long: -65.78	He	0.634766	0.604592	0	0	0.601562	0.095	0.587891	0.437778	0.341797	0.117188	0.527344	0.434911	0.417778	0.37 ± 0.238
	FIS	0.310769	0.172996	-	-	-0.038961	-0.0526313	-0.0631229	-0.0659899	0.451429	-0.0666667	-0.0666667	0.469388	0.361702	0.129 ± 0.229
	Null presence (P < 0.05)	No	No	-	No	No	No	No	No	Yes	No	No	Yes	No
	Null allele frequence	0.1207	0.3008	-	0.7071	0	0.5995	0	0.1785	0.115	0	0	0.4452	0.2588
Guadeloupe (GU)	Number of alleles per locus	5	2	4	4	4	1	2	3	3	2	4	4	7	3.462 ± 1.561
N=18	Number of private alleles per locus	1	0	0	0	0	0	0	0	0	0	0	0	0	0.077 ± 0.278
Lat: 16.20	Ho	0.461538	0.0588235	0	0.545455	0.944444	0	0.0555556	0.388889	0.111111	0.555556	0.111111	0.266667	0.388889	0.3 ± 0.282
Long: -61.47	He	0.544379	0.0570935	0.530612	0.590909	0.609568	0	0.152778	0.405864	0.248457	0.5	0.648148	0.34	0.496914	0.395 ± 0.217
	FIS	0.152174	-0.0303017	1	0.0769231	-0.549367	-	0.636364	0.041825	0.552795	-0.111111	0.828571	0.215686	0.217391	0.253 ± 0.434
	Null presence (P < 0.05)	No	No	Yes	No	No	No	Yes	No	Yes	No	Yes	No	No
	Null allele frequence	0.477	0.2268	0.5955	0.5674	0	0	0.0843	0.0121	0.11	0	0.7845	0.3833	0.0722
Trinidad (TR)	Number of alleles per locus	8	2	4	-	15	1	17	6	5	7	8	8	6	7.25 ± 4.693
N=19	Number of private alleles per locus	0	0	1	-	4	0	6	0	1	0	2	1	2	1.417 ± 1.881
Lat: 10.38	Ho	0.6	0.352941	0.666667	-	0.789474	0	0.789474	0.722222	0.625	0.588235	0.647059	0.473684	0.4	0.555 ± 0.223
Long: -61.02	He	0.842222	0.290657	0.663194	-	0.862881	0	0.882271	0.779321	0.603516	0.761246	0.650519	0.777008	0.564444	0.64 ± 0.26
	FIS	0.287599	-0.214286	-0.00523567	-	0.0850723	-	0.105181	0.0732673	-0.0355987	0.227273	0.00531918	0.390374	0.291339	0.111 ± 0.176
	Null presence (P < 0.05)	Yes	No	No	-	No	No	No	No	No	No	No	Yes	No
	Null allele frequence	0.4451	0.273	0.5468	-	0.0479	0.7071	0.0557	0.1581	0.2849	0.2075	0.2402	0.1451	0.4414
French Guiana (FG)	Number of alleles per locus	7	5	5	6	10	1	11	7	7	7	7	6	5	6.462 ± 2.437
N=14	Number of private alleles per locus	1	0	1	0	0	0	2	1	0	1	1	1	0	0.616 ± 0.651
Lat: 5.15	Ho	0.5	0.692308	0.769231	0.833333	0.846154	0	0.666667	0.785714	0.714286	0.5	0.857143	0.666667	0.785714	0.663 ± 0.231
Long: -52.63	He	0.66	0.677515	0.656805	0.777778	0.863905	0	0.847222	0.785714	0.627551	0.589286	0.734694	0.753472	0.686224	0.667 ± 0.217
	FIS	0.242424	-0.0218341	-0.171171	-0.0714285	0.0205479	-	0.213115	0	-0.138211	0.151515	-0.166667	0.115207	-0.144981	0.003 ± 0.149
	Null presence (P < 0.05)	No	No	No	No	No	No	No	No	No	No	No	No	No
	Null allele frequence	0.4956	0.1638	0.1314	0.6948	0.1433	0	0.3144	0	0	0.0562	0	0.2903	0
Cameroon (CA)	Number of alleles per locus	1	1	1	-	2	-	2	1	1	-	2	-	1	1.334 ± 0.5
N=2	Number of private alleles per locus	0	0	0	-	0	-	0	0	0	-	2	-	0	0.223 ± 0.667
Lat: 4.01	Ho	0	0	0	-	1	-	1	0	0	-	1	-	0	0.334 ± 0.5
Long: -52.63	He	0	0	0	-	0.5	-	0.5	0	0	-	0.5	-	0	0.167 ± 0.25
	FIS	-	-	-	-	-1	-	-1	-	-	-	-1	-	-	-1 ± 0
	Null presence (P < 0.05)	-	-	-	-	-	-	-	-	-	-	-	-	-
	Null allele frequence	-	-	-	-	-	-	-	-	-	-	-	-	-
Pacific Ocean localities
Costa Rica - Tivives (CR)	Number of alleles per locus	2	4	-	3	4	1	4	1	3	1	-	3	4	2.728 ± 1.273
N=3	Number of private alleles per locus	0	1	-	0	0	1	0	0	1	0	-	0	0	0.273 ± 0.468
Lat: 9.87	Ho	0	1	-	0.666667	0.333333	0	1	0	0.666667	0	-	0.666667	1	0.485 ± 0.432
Long: -84.70	He	0.444444	0.666667	-	0.611111	0.722222	0	0.722222	0	0.611111	0	-	0.611111	0.722222	0.465 ± 0.309
	FIS	1	-0.5	-	-0.0909091	0.538462	-	-0.384615	-	-0.0909091	-	-	-0.0909091	-0.384615	-0.001 ± 0.516
	Null presence (P < 0.05)	-	-	-	-	-	-	-	-	-	-	-	-	-
	Null allele frequence	-	-	-	-	-	-	-	-	-	-	-	-	-
Panama - Montijo Gulf (PM)	Number of alleles per locus	2	6	3	7	6	1	9	4	5	4	2	4	10	4.847 ± 2.704
N=30	Number of private alleles per locus	1	0	2	0	0	0	1	3	1	2	1	1	0	0.924 ± 0.955
Lat: 7.88	Ho	0.478261	0.68	0	0.666667	0.666667	0	0.7	0.1	0.333333	0.1	0	0.1	0.9	0.364 ± 0.33
Long: -81.07	He	0.363894	0.7384	0.666667	0.703889	0.582222	0	0.7	0.0966667	0.455556	0.0966667	0.5	0.516111	0.878889	0.485 ± 0.276
	FIS	-0.314286	0.0790899	1	0.0528808	-0.145038	-	-8.51495e-08	-0.0344825	0.268293	-0.0344825	1	0.806243	-0.0240203	0.222 ± 0.454
	Null presence (P < 0.05)	No	No	-	No	No	No	No	No	No	No	-	Yes	No
	Null allele frequence	0.387	0.3101	-	0.0218	0	0.7303	0	0	0.084	0	-	0.2745	0
Panama - Juan Diaz (PJ)	Number of alleles per locus	8	7	3	4	2	2	5	1	5	1	-	4	9	4.25 ± 2.668
N=14	Number of private alleles per locus	1	1	0	0	0	0	0	0	0	0	-	1	2	0.417 ± 0.669
Lat: 9.02	Ho	0.5	0.615385	0.5	0.538462	0.5	0	0.9	0	0.5	0	-	0.222222	1	0.44 ± 0.332
Long: -79.44	He	0.690972	0.813609	0.456633	0.434911	0.436225	0.165289	0.775	0	0.693878	0	-	0.444444	0.864796	0.482 ± 0.302
	FIS	0.276382	0.243636	-0.094972	-0.238095	-0.146199	1	-0.16129	-	0.279412	-	-	0.5	-0.156342	0.151 ± 0.391
	Null presence (P < 0.05)	No	No	No	No	No	Yes	No	No	No	No	-	Yes	No
	Null allele frequence	0.3457	0.235	0	0.1674	0	0.5027	0.3536	0	0.1145	0	-	0.6132	0
Panama-San Miguel Gulf (PS)	Number of alleles per locus	12	5	-	4	7	2	5	3	3	4	-	2	10	5.182 ± 3.251
N=29	Number of private alleles per locus	5	0	-	0	0	0	2	1	0	3	-	0	0	1 ± 1.674
Lat: 8.47	Ho	0.62069	0.607143	-	0.413793	0.206897	0	0.678571	0.0357143	0.551724	0.0714286	-	0.037037	0.517241	0.341 ± 0.272
Long: -78.32	He	0.837693	0.629464	-	0.352556	0.409037	0.277778	0.633291	0.0695153	0.661118	0.103316	-	0.0363511	0.80975	0.439 ± 0.295
	FIS	0.259049	0.035461	-	-0.173693	0.494186	1	-0.0715004	0.486238	0.165468	0.308641	-	-0.0188685	0.361234	0.259 ± 0.332
	Null presence (P < 0.05)	No	No	-	No	No	No	No	No	No	No	-	Yes	No
	Null allele frequence	0.387	0.3101	-	0.0218	0	0.7303	0	0	0.084	0	-	0.2745	0
Colombia-Tumaco (CT)	Number of alleles per locus	1	1	2	2	2	1	3	1	3	3	-	7	2	2.334 ± 1.67
N=8	Number of private alleles per locus	0	0	0	1	1	0	0	0	1	1	-	4	0	0.667 ± 1.155
Lat: 1.91	Ho	0	0	0.285714	0.142857	0.375	0	0.571429	0	0.5	0.75	-	0.875	0.25	0.313 ± 0.308
Long: -78.75	He	0	0	0.244898	0.336735	0.304688	0	0.438776	0	0.65625	0.507812	-	0.78125	0.21875	0.291 ± 0.269
	FIS	-	-	-0.166667	0.575758	-0.230769	-	-0.302326	-	0.238095	-0.476923	-	-0.12	-0.142857
	Null presence (P < 0.05)	No	No	No	No	No	-	No	No	No	No	-	No	No
	Null allele frequence	0	0	0.2988	0.3836	0	-	0.2358	0	0.0943	0	-	0	0
Rhizophora mangle	Descriptive statistics	Locus
Atlantic Ocean localities		RM7	RM11	RM19	RM21	RM36	RM46	Average ± SD
USA-Florida (UF)	Number of alleles per locus	3	5	3	3	3	4	3.5 ± 0.837
N = 11	Number of private alleles per locus	1	0	1	1	0	1	0.667 ± 0.517
Lat: 28.25	Ho	0.1	0.444444	0.222222	0.0909091	0.818182	0.3	0.33 ± 0.274
Long: -82.75	He	0.265	0.703704	0.203704	0.243802	0.516529	0.345	0.38 ± 0.194
	FIS	0.622642	0.368421	-0.0909094	0.627119	-0.584	0.130435	0.179 ± 0.468
	Null presence (P < 0.05)	Yes	Yes	No	Yes	No	No
	Null allele frequence	0.3354	0.4175	0.387	0.1229	0	0.2682
Mexico-Veracruz (MV)	Number of alleles per locus	3	2	3	1	7	2	3 ± 2.098
N = 13	Number of private alleles per locus	0	0	0	0	0	0	0 ± 0
Lat: 18.82	Ho	0.3	0	0.384615	0	0.818182	0.0833333	0.265 ± 0.315
Long: -95.85	He	0.615	0.18	0.630177	0	0.772727	0.0798612	0.38 ± 0.331
	FIS	0.512195	1	0.389671	-	-0.0588236	-0.0434776	0.36 ± 0.44
	Null presence (P < 0.05)	Yes	Yes	Yes	No	No	No
	Null allele frequence	0.5053	0.5226	0.1506	0.2774	0.2417	0.2637
Mexico-Yucatan (MY)	Number of alleles per locus	2	3	3	2	6	2	3 ± 1.55
N = 20	Number of private alleles per locus	0	0	0	0	0	0	0 ± 0
Lat: 21.31	Ho	0.368421	0.454545	0.555556	0.157895	0.85	0.15	0.423 ± 0.265
Long: -89.36	He	0.450139	0.57438	0.606481	0.145429	0.665	0.13875	0.431 ± 0.234
	FIS	0.181538	0.208633	0.0839694	-0.0857142	-0.278196	-0.0810815	0.005 ± 0.187
	Null presence (P < 0.05)	No	No	No	No	No	No
	Null allele frequence	0.1997	0.6483	0.244	0.1985	0	0
Belize (BE)	Number of alleles per locus	3	2	4	1	4	1	2.5 ± 1.379
N = 11	Number of private alleles per locus	0	0	0	0	0	1	0.167 ± 0.409
Lat: 16.88	Ho	0.454545	0.363636	0.272727	0	0.818182	0	0.319 ± 0.309
Long: -88.09	He	0.623967	0.46281	0.247934	0	0.607438	0	0.324 ± 0.285
	FIS	0.271523	0.214286	-0.1	-	-0.346939	-	0.01 ± 0.289
	Null presence (P < 0.05)	No	No	No	No	No	No
	Null allele frequence	0.1043	0.0678	0	0	0	0.7385
Honduras (HO)	Number of alleles per locus	5	3	2	2	4	1	2.834 ± 1.472
N = 16	Number of private alleles per locus	1	0	0	0	0	0	0.167 ± 0.409
Lat: 15.96	Ho	0.466667	0.4	0.266667	0.0625	0.538462	0	0.29 ± 0.22
Long: -83.29	He	0.708889	0.485	0.231111	0.0605469	0.476331	0	0.327 ± 0.276
	FIS	0.341693	0.175258	-0.153847	-0.0322581	-0.130435	-	0.041 ± 0.213
	Null presence (P < 0.05)	Yes	No	No	No	No	No
	Null allele frequence	0.2581	0.5804	0.203	0	0.3343	0
Nicaragua (NI)	Number of alleles per locus	2	2	3	2	3	1	2.167 ± 0.753
N = 12	Number of private alleles per locus	0	0	0	1	0	0	0.167 ± 0.409
Lat: 11.88	Ho	0.0833333	0.25	0.25	0.0833333	0.2	0	0.145 ± 0.104
Long: -83.74	He	0.21875	0.413194	0.225694	0.0798612	0.34	0	0.213 ± 0.155
	FIS	0.619048	0.394958	-0.107692	-0.0434776	0.411765	-	0.255 ± 0.316
	Null presence (P < 0.05)	Yes	No	No	No	No	No
	Null allele frequence	0.1111	0.1155	0	0	0.4106	0
Panama-Bocas del Toro (PB)	Number of alleles per locus	3	3	4	2	5	3	3.334 ± 1.033
N = 30	Number of private alleles per locus	0	0	1	0	0	1	0.334 ± 0.517
Lat: 8.94	Ho	0.233333	0.166667	0.5	0.0333333	0.933333	0.0666667	0.323 ± 0.343
Long: -81.81	He	0.585	0.605	0.468333	0.0327778	0.676111	0.0650001	0.406 ± 0.285
	FIS	0.60114	0.724518	-0.0676156	-0.0169489	-0.380444	-0.0256402	0.14 ± 0.43
	Null presence (P < 0.05)	Yes	Yes	No	No	No	No
	Null allele frequence	0.2219	0.2731	0	0	0	0
Panama-Galeta (PG)	Number of alleles per locus	2	3	2	1	5	1	2.334 ± 1.506
N = 30	Number of private alleles per locus	0	0	0	0	0	0	0 ± 0
Lat: 9.40	Ho	0.1	0.133333	0.333333	0	0.966667	0	0.256 ± 0.37
Long: -79.88	He	0.095	0.542778	0.32	0	0.597222	0	0.26 ± 0.269
	FIS	-0.0526313	0.75435	-0.0416669	-	-0.618605	-	0.011 ± 0.565
	Null presence (P < 0.05)	No	Yes	No	No	No	No
	Null allele frequence	0	0.2654	0	0	0	0
Colombia-Cispata (CC)	Number of alleles per locus	3	3	3	3	2	3	2.834 ± 0.409
N = 11	Number of private alleles per locus	0	0	0	0	0	0	0 ± 0
Lat: 9.42	Ho	0.1	0.111111	0.363636	0.1	0.636364	0.0909091	0.234 ± 0.224
Long: -75.82	He	0.265	0.58642	0.429752	0.265	0.433884	0.169421	0.359 ± 0.153
	FIS	0.622642	0.810526	0.153846	0.622642	-0.466667	0.463414	0.368 ± 0.465
	Null presence (P < 0.05)	Yes	Yes	No	Yes	No	Yes
	Null allele frequence	0.3354	0.5262	0.0462	0.3354	0	0.0671
Dominican Republic (DR)	Number of alleles per locus	2	3	1	2	4	1	2.167 ± 1.17
N= 4	Number of private alleles per locus	0	1	0	0	0	0	0.167 ± 0.409
Lat: 18.66	Ho	0.25	0.5	0	0.5	1	0	0.375 ± 0.38
Long: -68.38	He	0.21875	0.625	0	0.5	0.75	0	0.349 ± 0.323
	FIS	-0.142857	0.2	-	0	-0.333333	-	-0.07 ± 0.226
	Null presence (P < 0.05)	-	-	-	-	-	-
	Null allele frequence	-	-	-	-	-	-
Puerto Rico (PR)	Number of alleles per locus	1	3	2	1	5	1	2.167 ± 1.603
N = 16	Number of private alleles per locus	0	0	0	0	0	0	0 ± 0
Lat: 18.21	Ho	0	0.1875	0.0625	0	0.9375	0	0.198 ± 0.37
Lang: -65.78	He	0	0.271484	0.0605469	0	0.716797	0	0.175 ± 0.286
	FIS	-	0.309353	-0.0322581	-	-0.307902	-	-0.011 ± 0.31
	Null presence (P < 0.05)	No	No	No	No	No	No
	Null allele frequence	0	0.0661	0	0	0	0
Guadeloupe (GU)	Number of alleles per locus	3	2	2	2	4	2	2.5 ± 0.837
N = 20	Number of private alleles per locus	0	0	0	0	0	0	0 ± 0
Lat: 16.20	Ho	0.1875	0.0909091	0.0555556	0.105263	0.9	0.263158	0.268 ± 0.32
Long: -61.45	He	0.548828	0.35124	0.0540124	0.099723	0.56625	0.228532	0.309 ± 0.22
	FIS	0.658363	0.741176	-0.0285701	-0.0555557	-0.589404	-0.151515	0.096 ± 0.511
	Null presence (P < 0.05)	Yes	Yes	No	No	No	No
	Null allele frequence	0.5037	0.7086	0.3069	0.2075	0	0.1791
Trinidad (TR)	Number of alleles per locus	4	5	4	2	6	3	4 ± 1.415
N = 28	Number of private alleles per locus	0	0	0	0	0	0	0 ± 0
Lat: 10.40	Ho	0.0769231	0.142857	0.357143	0.142857	0.75	0.25	0.287 ± 0.248
Long: -61.03	He	0.14571	0.511338	0.311224	0.132653	0.593112	0.222577	0.32 ± 0.193
	FIS	0.472081	0.720621	-0.147542	-0.0769227	-0.264516	-0.123209	0.097 ± 0.4
	Null presence (P < 0.05)	Yes	Yes	No	No	No	No
	Null allele frequence	0.2771	0.5604	0	0	0	0
Venezuela-Maracaibo (VM)	Number of alleles per locus	3	3	4	3	5	2	3.334 ± 1.033
N = 25	Number of private alleles per locus	0	0	0	0	1	0	0.167 ± 0.409
Lat: 11.00	Ho	0.173913	0.533333	0.541667	0.2	0.96	0.28	0.449 ± 0.298
Long: -71.63	He	0.161626	0.58	0.513021	0.1832	0.6416	0.2408	0.387 ± 0.216
	FIS	-0.0760236	0.0804597	-0.0558375	-0.0917027	-0.496259	-0.162791	-0.134 ± 0.195
	Null presence (P < 0.05)	No	No	No	No	No	No
	Null allele frequence	0.2533	0.5798	0.1273	0	0	0
Venezuela-SanJuan (VJ)	Number of alleles per locus	1	3	1	1	3	1	1.667 ± 1.033
N = 4	Number of private alleles per locus	0	0	0	0	0	0	0 ± 0
Lat: 10.11	Ho	0	0.25	0	0	0.5	0	0.125 ± 0.21
Long: -62.62	He	0	0.65625	0	0	0.625	0	0.214 ± 0.331
	FIS	-	0.619048	-	-	0.2	-	0.41 ± 0.297
	Null presence (P < 0.05)	-	-	-	-	-	-
	Null allele frequence	-	-	-	-	-	-
French Guiana (FG)	Number of alleles per locus	3	4	6	5	7	4	4.834 ± 1.472
N = 15	Number of private alleles per locus	0	1	1	3	0	0	0.834 ± 1.17
Lat: 5.15	Ho	0.285714	0.8	0.2	0.538462	0.866667	0.333333	0.505 ± 0.28
Long: -52.63	He	0.579082	0.65	0.566667	0.736686	0.764444	0.433333	0.622 ± 0.123
	FIS	0.506608	-0.230769	0.647059	0.269076	-0.133721	0.230769	0.215 ± 0.346
	Null presence (P < 0.05)	Yes	No	Yes	No	No	No
	Null allele frequence	0.3092	0.4295	0.234	0.3295	0	0.0698
Cameroon (CA)	Number of alleles per locus	1	1	2	3	2	2	1.834 ± 0.753
N = 3	Number of private alleles per locus	0	0	0	1	0	0	0.167 ± 0.409
Lat: 4.01	Ho	0	0	1	1	1	0.333333	0.556 ± 0.502
Long: 9.66	He	0	0	0.5	0.611111	0.5	0.277778	0.315 ± 0.267
	FIS	-	-	-1	-0.636364	-1	-0.2	-0.71 ± 0.381
	Null presence (P < 0.05)	-	-	-	-	-	-
	Null allele frequence	-	-	-	-	-	-
Pacific Ocean localities
Mexico-Potosi lagoon (MG)	Number of alleles per locus	1	1	2	1	3	2	1.667 ± 0.817
N = 3	Number of private alleles per locus	0	0	1	0	0	0	0.167 ± 0.409
Lat: 17.53	Ho	0	0	0	0	0.666667	0.333333	0.167 ± 0.279
Long: -101.42	He	0	0	0.444444	0	0.666667	0.277778	0.232 ± 0.283
	FIS	-	-	1	-	-8.9407e-08	-0.2	0.267 ± 0.643
	Null presence (P < 0.05)	-	-	-	-	-	-
	Null allele frequence	-	-	-	-	-	-
Nicaragua (NP)	Number of alleles per locus	2	-	2	1	3	2	2 ± 0.708
N = 2	Number of private alleles per locus	0	-	0	0	0	0	0 ± 0
Lat: 12.52	Ho	0.5	-	0.5	0	0.5	1	0.5 ± 0.354
Long: -87.20	He	0.375	-	0.375	0	0.625	0.5	0.375 ± 0.234
	FIS	-0.333333	-	-0.333333	-	0.2	-1	-0.367 ± 0.492
	Null presence (P < 0.05)	-	-	-	-	-	-
	Null allele frequence	-	-	-	-	-	-
Costa Rica-Tivives (CR)	Number of alleles per locus	3	3	6	3	8	3	4.334 ± 2.161
N = 18	Number of private alleles per locus	0	0	0	0	0	0	0 ± 0
Lat: 9.87	Ho	0.411765	0.666667	0.833333	0.1875	0.888889	0.277778	0.545 ± 0.295
Long: -84.70	He	0.555363	0.479938	0.777778	0.658203	0.729938	0.24537	0.575 ± 0.195
	FIS	0.258567	-0.389068	-0.0714285	0.715134	-0.217759	-0.132075	0.028 ± 0.399
	Null presence (P < 0.05)	No	No	No	Yes	No	No
	Null allele frequence	0.2232	0	0	0.4372	0	0
Costa Rica-Damas Island (CD)	Number of alleles per locus	5	2	3	2	6	3	3.5 ± 1.644
N = 25	Number of private alleles per locus	1	0	0	0	0	1	0.334 ± 0.517
Lat: 9.46	Ho	0.88	0.56	0.68	0.0416667	0.96	0.04	0.527 ± 0.403
Long: -84.20	He	0.5568	0.4608	0.6264	0.0407985	0.732	0.0776	0.416 ± 0.291
	FIS	-0.58046	-0.215278	-0.0855683	-0.0212783	-0.311475	0.484536	-0.122 ± 0.357
	Null presence (P < 0.05)	No	No	No	No	No	Yes
	Null allele frequence	0	0	0	0.1942	0	0.0349
Panama-Coiba (PC)	Number of alleles per locus	2	2	3	2	4	1	2.334 ± 1.033
N = 5	Number of private alleles per locus	0	0	0	0	0	0	0 ± 0
Lat: 7.63	Ho	0.25	0	0.8	0.2	0.6	0	0.309 ± 0.327
Long: -81.76	He	0.21875	0.48	0.54	0.42	0.7	0	0.394 ± 0.249
	FIS	-0.142857	1	-0.481482	0.52381	0.142857	-	0.209 ± 0.577
	Null presence (P < 0.05)	No	Yes	No	No	No	No
	Null allele frequence	0.4012	0.3243	0	0.1549	0.0588	0
Panama-Montijo (PM)	Number of alleles per locus	4	3	5	5	11	7	5.834 ± 2.858
N = 30	Number of private alleles per locus	0	1	0	1	0	1	0.5 ± 0.548
Lat: 7.95	Ho	0.466667	0.206897	0.344828	0.517241	1	0.357143	0.483 ± 0.276
Long: -81.04	He	0.615556	0.380499	0.654578	0.598098	0.83227	0.346939	0.572 ± 0.182
	FIS	0.241877	0.45625	0.473206	0.135189	-0.201533	-0.0294116	0.18 ± 0.268
	Null presence (P < 0.05)	Yes	Yes	Yes	No	No	No
	Null allele frequence	0.0922	0.2206	0.2529	0.1479	0.0667	0.2052
Panama-Las Perlas Archipelago (PP)	Number of alleles per locus	4	1	2	2	4	2	2.5 ± 1.225
N = 20	Number of private alleles per locus	0	0	0	0	0	0	0 ± 0
Lat: 8.52	Ho	0.7	0	1	0.944444	0.947368	1	0.766 ± 0.392
Long: -79.04	He	0.5025	0	0.5	0.498457	0.594183	0.5	0.433 ± 0.216
	FIS	-0.393035	-	-1	-0.894737	-0.594406	-1	-0.777 ± 0.272
	Null presence (P < 0.05)	No	No	No	No	No	No
	Null allele frequence	0	0	0.2	0.1098	0.0565	0.15
Panama-San Miguel Gulf (PS)	Number of alleles per locus	4	3	4	5	6	6	4.667 ± 1.212
N = 38	Number of private alleles per locus	0	1	0	1	0	1	0.5 ± 0.548
Lat: 8.47	Ho	0.243243	0.243243	0.194444	0.162162	0.441176	0.222222	0.252 ± 0.099
Long: -78.32	He	0.383126	0.304237	0.385417	0.22279	0.691176	0.320216	0.385 ± 0.162
	FIS	0.36511	0.20048	0.495495	0.272131	0.361702	0.306024	0.334 ± 0.101
	Null presence (P < 0.05)	Yes	No	Yes	No	Yes	Yes
	Null allele frequence	0.1866	0.1565	0.2663	0.1658	0.3241	0.2301
Colombia-Tumaco (CT)	Number of alleles per locus	4	3	6	5	6	6	5 ± 1.265
N = 12	Number of private alleles per locus	1	0	2	0	2	0	0.834 ± 0.984
Lat: 1.91	Ho	0.166667	0.25	0.416667	0.333333	0.333333	0.636364	0.357 ± 0.162
Long: -78.75	He	0.295139	0.517361	0.746528	0.690972	0.618056	0.747934	0.603 ± 0.175
	FIS	0.435294	0.516779	0.44186	0.517588	0.460674	0.149171	0.421 ± 0.138
	Null presence (P < 0.05)	Yes	Yes	Yes	Yes	Yes	No
	Null allele frequence	0.0992	0.1762	0.1889	0.2115	0.176	0.2233
