# Supplementary material for: Contrasting demographic history and gene flow patterns of two mangrove species on either side of the Central American Isthmus
Source: Ecol Evol. 2015 Jul 28;5(16):3486–99. doi: 10.1002/ece3.1569 (PMC4569042; doi:10.1002/ece3.1569)
Supplement: Supplementary file 2 — Appendix S2. Pairwise comparisons of FST (Weir & Cockerham 1984) (below the diagonal) and RST (Slatkin 1995) (above the diagonal) among 17 sampling localities of Avicennia germinans (13 loci) and 26 sampling localities of Rhizophora mangle (six loci) distributed in the Atlantic and Pacific Oceans. [file ece30005-3486-sd2.xlsx]

## Sheet: Pairwise Fst and Rst 
Appendix S2 - Pairwise values of FST (Weir & Cockerham 1984) (below the diagonal) and RST (Slatkin 1995) (above the diagonal) among 17 sampling localities of Avicennia germinans (13 loci) and among 26 sampling localities of Rhizophora mangle ( six loci) distributed in Atlantic and Pacific Ocean. Pairwise comparisons were calculated based on 10,000 permutations using Arlequin 3.1 (Excoffier et al.…
Avicennia germinans	Atlantic												Pacific
Atlantic Ocean	UT	UF	MY	HO	PB	PG	CC	PR	GU	TR	FG	CA	CR	PM	PJ	PS	CT
USA-Texas (UT)	-	0.496*	0.09	0.345*	0.590*	0.506*	0.453*	0.262*	0	0.741*	0.718*	0.633*	0.518*	0.224*	0.414*	0.567*	0.613*
USA-Florida (UF)	0.32 (0.22-0.44)*	-	0.279*	0.031	0.531*	0.004	0.578*	0.223*	0.376*	0.826*	0.840*	0.884*	0.564*	0.427*	0.555*	0.441*	0.570*
	0.31 (0.21-0.41)
Mexico-Yucatan (MY)	0.43 (0.3-0.54)*	0.31 (0.15-0.48)*	-	0.14	0.603*	0.237*	0.211	0.159*	0.125	0.637*	0.606*	0.562	0.348	0.286*	0.332*	0.406*	0.427*
	0.41 (0.28-0.52)	0.3 (0.14-0.48)
Honduras (H0)	0.37 (0.27-0.46)*	0.4 (0.3-0.5)*	0.38 (0.27-0.48)*	-	0.231*	0.053	0.045	-0.1	0.150*	0.689*	0.668*	0.527	0.212	0.288*	0.202*	0.299*	0.386*
	0.37 (0.26-0.45)	0.4 (0.29-0.49)	0.37 (0.27-0.48)
Panama-Bocas del Toro (PB)	0.36 (0.24-0.48)*	0.47 (0.35-0.61)*	0.45 (0.35-0.55)*	0.33 (0.22-0.42)*	-	0.277*	0.587*	0.296*	0.571*	0.607*	0.627*	0.483	0.184	0.401*	0.640*	0.383*	0.591*
	0.35 (0.23-0.46)	0.46 (0.33-0.59)	0.43 (0.33-0.52)	0.32 (0.22-0.41)
Panama-Galeta (PG)	0.23 (0.18-0.28)*	0.3 (0.22-0.39)*	0.29 (0.2-0.37)*	0.17 (0.11-0.25)*	0.17 (0.12-0.23)*	-	0.037	-0.144	0.294*	0.675*	0.687*	0.634*	0.338	0.383*	0.445*	0.324*	0.544*
	0.23 (0.18-0.28)	0.3 (0.21-0.38)	0.28 (0.19-0.35)	0.17 (0.11-0.26)	0.16 (0.11-0.21)
Colombia- Cispata (CC)	0.31 (0.2-0.41)*	0.38 (0.24-0.54)*	0.42 (0.33-0.5)*	0.32 (0.19-0.45)*	0.32 (0.2-0.43)*	0.13 (0.09-0.17)*	-	-0.136	0.171	0.794*	0.822*	0.817*	0.444*	0.258*	0.276*	0.264*	0.775*
	0.3 (0.2-0.4)	0.37 (0.23-0.52)	0.41 (0.33-0.48)	0.32 (0.19-0.45)	0.3 (0.2-0.4)	0.15 (0.1-0.19)
Puerto Rico (PR)	0.4 (0.29-0.5)*	0.42 (0.31-0.54)*	0.44 (0.33-0.54)*	0.44 (0.32-0.55)*	0.4 (0.27-0.53)*	0.27 (0.19-0.35)*	0.27 (0.14-0.4)*	-	0.169*	0.623*	0.590*	0.430*	0.167	0.290*	0.201*	0.256*	0.392*
	0.39 (0.27-0.5)	0.41 (0.3-0.53)	0.42 (0.32-0.52)	0.44 (0.31-0.55)	0.39 (0.25-0.51)	0.27 (0.19-0.36)	0.27 (0.14-0.4)
Guadeloupe (GU)	0.46 (0.36-0.56)*	0.51 (0.34-0.67)*	0.47 (0.33-0.59)*	0.47 (0.35-0.57)*	0.48 (0.39-0.57)*	0.3 (0.26-0.34)*	0.44 (0.32-0.56)*	0.31 (0.18-0.42)*	-	0.611*	0.571*	0.417	0.338	0.198*	0.256*	0.420*	0.471*
	0.44 (0.34-0.54)	0.5 (0.32-0.66)	0.43 (0.31-0.56)	0.45 (0.33-0.56)	0.45 (0.37-0.54)	0.29 (0.25-0.35)	0.41 (0.29-0.54)	0.3 (0.17-0.41)
Trinidad (TR)	0.27 (0.22-0.33)*	0.34 (0.25-0.44)*	0.39 (0.29-0.49)*	0.31 (0.21-0.41)*	0.3 (0.21-0.39)*	0.15 (0.11-0.2)*	0.19 (0.12-0.26)*	0.25 (0.18-0.32)*	0.34 (0.24-0.48)*	-	0.012*	-0.004	0.765*	0.636*	0.677*	0.707*	0.768*
	0.27 (0.21-0.33)	0.33 (0.24-0.43)	0.38 (0.28-0.48)	0.32 (0.21-0.42)	0.28 (0.2-0.37)	0.16 (0.11-0.21)	0.18 (0.12-0.24)	0.24 (0.17-0.31)	0.33 (0.22-0.47)
French Guiana (FG)	0.27 (0.2-0.33)*	0.39 (0.28-0.52)*	0.38 (0.28-0.46)*	0.3 (0.21-0.39)*	0.29 (0.21-0.38)*	0.15 (0.1-0.21)*	0.25 (0.17-0.32)*	0.29 (0.21-0.38)*	0.28 (0.2-0.35)*	0.07 (0.01-0.18)*	-	0.201	0.808*	0.605*	0.654*	0.705*	0.814*
	0.26 (0.19-0.33)	0.38 (0.27-0.51)	0.36 (0.27-0.44)	0.3 (0.21-0.4)	0.27 (0.2-0.36)	0.16 (0.1-0.22)	0.24 (0.16-0.3)	0.27 (0.19-0.37)	0.25 (0.19-0.32)	0.07 (0.01-0.18)
Cameroon (CA)	0.42 (0.24-0.55)*	0.41 (0.25-0.57)*	0.52 (0.32-0.68)*	0.48 (0.29-0.66)*	0.44 (0.31-0.57)*	0.33 (0.22-0.46)*	0.4 (0.32-0.48)*	0.46 (0.31-0.58)*	0.57 (0.37-0.73)*	0.27 (0.13-0.4)*	0.29 (0.19-0.38)*	-	0.867	0.501*	0.408	0.654*	0.878*
	0.43 (0.26-0.55)	0.42 (0.26-0.57)	0.53 (0.36-0.67)	0.49 (0.29-0.66)	0.46 (0.33-0.57)	0.35 (0.26-0.47)	0.4 (0.32-0.47)	0.46 (0.33-0.57)	0.58 (0.4-0.72)	0.29 (0.15-0.41)	0.3 (0.21-0.39)
Pacific Ocean
Costa Rica - Tivives (CR)	0.38 (0.27-0.49)*	0.47 (0.33-0.62)*	0.48 (0.32-0.63)*	0.38 (0.25-0.51)*	0.4 (0.28-0.52)*	0.25 (0.16-0.33)*	0.33 (0.22-0.45)*	0.49 (0.33-0.65)*	0.54 (0.43-0.66)*	0.28 (0.16-0.4)*	0.28 (0.16-0.4)*	0.45 (0.23-0.69)	-	0.229*	0.269*	0.005	0.562*
	0.37 (0.25-0.48)	0.47 (0.32-0.62)	0.48 (0.32-0.62)	0.38 (0.25-0.51)	0.38 (0.26-0.51)	0.25 (0.15-0.34)	0.33 (0.22-0.45)	0.48 (0.32-0.65)	0.52 (0.4-0.64)	0.28 (0.15-0.41)	0.28 (0.16-0.41)	0.47 (0.26-0.7)
Panama-Montijo Gulf (PM)	0.47 (0.35-0.6)*	0.53 (0.4-0.66)*	0.5 (0.36-0.63)*	0.46 (0.35-0.6)*	0.48 (0.36-0.6)*	0.35 (0.26-0.46)*	0.47 (0.35-0.62)*	0.51 (0.37-0.65)*	0.53 (0.4-0.66)*	0.41 (0.3-0.54)*	0.4 (0.26-0.56)*	0.47 (0.33-0.63)*	0.21 (0.13-0.34)*	-	0.180*	0.248*	0.396*
	0.46 (0.34-0.59)	0.52 (0.38-0.65)	0.48 (0.35-0.62)	0.46 (0.33-0.59)	0.46 (0.34-0.58)	0.34 (0.24-0.45)	0.46 (0.33-0.62)	0.49 (0.34-0.65)	0.51 (0.37-0.65)	0.4 (0.28-0.53)	0.39 (0.25-0.55)	0.49 (0.37-0.64)	0.21 (0.13-0.34)
Panama-Juan Diaz (PJ)	0.46 (0.35-0.58)*	0.52 (0.39-0.65)*	0.5 (0.37-0.63)*	0.45 (0.33-0.58)*	0.48 (0.37-0.59)*	0.34 (0.25-0.43)*	0.44 (0.31-0.57)*	0.52 (0.38-0.68)*	0.53 (0.41-0.65)*	0.39 (0.29-0.51)*	0.4 (0.28-0.53)*	0.48 (0.36-0.67)*	0.24 (0.14-0.36)*	0.11 (0.05-0.21)*	-	0.256*	0.478*
	0.45 (0.33-0.56)	0.51 (0.38-0.63)	0.48 (0.35-0.62)	0.44 (0.32-0.58)	0.46 (0.35-0.57)	0.33 (0.23-0.42)	0.42 (0.3-0.56)	0.5 (0.35-0.67)	0.51 (0.38-0.62)	0.39 (0.28-0.5)	0.39 (0.27-0.52)	0.49 (0.36-0.67)	0.22 (0.13-0.34)	0.11 (0.05-0.2)
Panama-San Miguel Gulf (PS)	0.48 (0.36-0.61)*	0.54 (0.39-0.69)*	0.54 (0.4-0.67)*	0.48 (0.37-0.61)*	0.5 (0.39-0.64)*	0.38 (0.29-0.47)*	0.49 (0.37-0.63)*	0.54 (0.4-0.69)*	0.54 (0.42-0.67)*	0.42 (0.31-0.54)*	0.42 (0.29-0.57)*	0.49 (0.37-0.67)*	0.3 (0.21-0.42)*	0.2 (0.12-0.28)*	0.14 (0.06-0.22)*	-	0.327*
	0.47 (0.34-0.6)	0.53 (0.37-0.69)	0.52 (0.38-0.66)	0.48 (0.36-0.6)	0.49 (0.36-0.62)	0.37 (0.28-0.46)	0.49 (0.37-0.62)	0.53 (0.38-0.68)	0.52 (0.39-0.65)	0.41 (0.3-0.54)	0.42 (0.28-0.56)	0.51 (0.39-0.67)	0.29 (0.19-0.41)	0.21 (0.12-0.29)	0.13 (0.06-0.2)
Colombia-Tumaco (CT)	0.52 (0.46-0.58)*	0.56 (0.45-0.68)*	0.59 (0.49-0.68)*	0.5 (0.39-0.61)*	0.52 (0.44-0.61)*	0.36 (0.29-0.42)*	0.5 (0.37-0.63)*	0.59 (0.5-0.68)*	0.61 (0.5-0.71)*	0.39 (0.3-0.49)*	0.42 (0.33-0.5)*	0.72 (0.56-0.89)*	0.35 (0.24-0.49)*	0.37 (0.29-0.44)*	0.42 (0.33-0.5)*	0.46 (0.37-0.55)*	-
	0.51 (0.45-0.58)	0.56 (0.44-0.68)	0.58 (0.49-0.66)	0.5 (0.39-0.61)	0.51 (0.44-0.6)	0.36 (0.29-0.42)	0.49 (0.36-0.62)	0.58 (0.49-0.67)	0.6 (0.49-0.7)	0.39 (0.31-0.49)	0.41 (0.32-0.5)	0.72 (0.57-0.89)	0.35 (0.24-0.49)	0.35 (0.27-0.43)	0.42 (0.32-0.5)	0.46 (0.37-0.54)
Rhizophora mangle	Atlantic																	Pacific
Atlantic Ocean	UF	MV	MY	BE	HO	NI	PB	PG	CC	DR	PR	GU	TR	VM	VJ	FG	CA	MG	NP	CR	CD	PC	PM	PP	PS	CT
USA-Florida (UF)	-	0.045	0.062*	0.036*	0.125*	0.274*	0.140*	0.212*	0.178*	0.188*	0.104*	0.324*	0.216*	0.108*	0.011	0.471*	0.496*	0.351*	0.186*	0.323*	0.571*	0.411*	0.402*	0.496*	0.437*	0.215*
Mexico-Veracruz (MV)	0.31 (0.11-0.46)*	-	0.021	0.082*	0.005	0.425*	0.026	0.098*	0.215*	0.044	-0.031	0.217*	0.079*	0.075*	-0.077	0.463*	0.648*	0.404*	0.433*	0.286*	0.549*	0.526*	0.367*	0.606*	0.359*	0.246*
	0.29 (0.1-0.45)
Mexico-Yucatan (MY)	0.17 (0.01-0.35)*	0.19 (0.02-0.41)*	-	-0.017	0.062*	0.179*	0.037*	0.048*	0.087*	0.198*	0.044*	0.339*	0.171*	0.048*	-0.045	0.491*	0.556*	0.408*	0.327*	0.280*	0.498*	0.390*	0.368*	0.487*	0.408*	0.249*
	0.17 (0.02-0.36)	0.16 (0.02-0.34)
Belize (BE)	0.4 (0.08-0.67)*	0.41 (0.11-0.72)*	0.27 (0.04-0.58)*	-	0.132*	0.178*	0.011	0.01	0.013	0.292*	0.054*	0.417*	0.207*	-0.032	0.047	0.479*	0.650*	0.505*	0.320*	0.270*	0.587*	0.438*	0.384*	0.526*	0.423*	0.149*
	0.4 (0.09-0.67)	0.39 (0.11-0.69)	0.27 (0.03-0.58)
Honduras (H0)	0.42 (0.16-0.62)*	0.31 (0.11-0.51)*	0.22 (0.1-0.29)*	0.31 (0.08-0.7)*	-	0.553*	-0.017	0.065*	0.298*	-0.001	-0.06	0.148*	0.055*	0.120*	-0.027	0.536*	0.782*	0.423*	0.601*	0.181*	0.496*	0.558*	0.280*	0.637*	0.256*	0.228*
	0.41 (0.17-0.62)	0.3 (0.12-0.46)	0.22 (0.1-0.29)	0.3 (0.07-0.7)
Nicaragua (NI)	0.46 (0.07-0.69)*	0.38 (0.18-0.57)*	0.3 (0.04-0.49)*	0.36 (0.01-0.72)*	0.25 (0.09-0.38)*	-	0.267*	0.298*	0.038	0.671*	0.334*	0.723*	0.587*	0.034	0.508*	0.627*	0.871*	0.850*	0.650*	0.542*	0.762*	0.721*	0.580*	0.593*	0.580*	0.314*
	0.42 (0.08-0.66)	0.33 (0.14-0.49)	0.26 (0.02-0.44)	0.33 (-0.01-0.72)	0.21 (0.07-0.34)
Panama-Bocas del Toro (PB)	0.33 (0.06-0.52)*	0.24 (0.1-0.37)*	0.2 (0.02-0.35)*	0.24 (0.01-0.59)*	0.1 (0.08-0.12)*	0.11 (0.02-0.18)*	-	-0.004	0.140*	0.146*	-0.007	0.250*	0.107*	0.087*	-0.006	0.528*	0.679*	0.395*	0.413*	0.278*	0.494*	0.422*	0.356*	0.545*	0.375*	0.282*
	0.32 (0.09-0.51)	0.2 (0.08-0.32)	0.18 (0.03-0.3)	0.24 (0.03-0.61)	0.09 (0.07-0.11)	0.1 (0.04-0.13)
Panama-Galeta (PG)	0.49 (0.12-0.75)*	0.38 (0.22-0.52)*	0.35 (0.03-0.61)*	0.35 (-0.01-0.72)*	0.14 (0.05-0.29)*	0.1 (0.01-0.21)*	0.08 (-0.01-0.22)*	-	0.138*	0.276*	0.031*	0.382*	0.202*	0.085*	0.072	0.580*	0.755*	0.528*	0.513*	0.340*	0.560*	0.499*	0.416*	0.597*	0.431*	0.321*
	0.49 (0.13-0.73)	0.35 (0.22-0.49)	0.35 (0.04-0.6)	0.36 (0.02-0.73)	0.16 (0.06-0.32)	0.1 (0.02-0.18)	0.09 (-0.01-0.26)
Colombia- Cispata (CC)	0.39 (0.06-0.59)*	0.22 (0.15-0.26)*	0.28 (0.08-0.46)*	0.34 (0.1-0.61)*	0.16 (0.08-0.22)*	0.15 (-0.02-0.3)*	0.11 (0.03-0.17)*	0.12 (0.02-0.2)*	-	0.382*	0.181*	0.567*	0.404*	0.001	0.111	0.481*	0.651*	0.586*	0.260*	0.400*	0.634*	0.418*	0.462*	0.454*	0.490*	0.213*
	0.35 (0.06-0.54)	0.2 (0.15-0.23)	0.24 (0.07-0.41)	0.33 (0.1-0.62)	0.16 (0.11-0.23)	0.12 (-0.01-0.24)	0.09 (0.03-0.14)	0.11 (0.05-0.18)
Dominican Republic (DR)	0.43 (0.11-0.67)*	0.2 (0.08-0.41)*	0.31 (0.11-0.48)*	0.53 (0.24-0.81)*	0.39 (0.14-0.7)*	0.47 (0.19-0.71)*	0.32 (0.08-0.57)*	0.44 (0.13-0.72)*	0.27 (-0.05-0.52)*	-	0.101*	0.118*	0.083	0.214*	0.056	0.342*	0.667*	0.164	0.428	0.153*	0.448*	0.513*	0.248*	0.652*	0.216*	0.185
	0.41 (0.11-0.66)	0.22 (0.08-0.42)	0.31 (0.11-0.47)	0.53 (0.25-0.81)	0.41 (0.17-0.7)	0.45 (0.16-0.7)	0.34 (0.11-0.58)	0.45 (0.12-0.72)	0.28 (-0.01-0.51)
Puerto Rico (PR)	0.56 (0.17-0.83)*	0.39 (0.11-0.64)*	0.39 (0.09-0.64)*	0.59 (0.27-0.86)*	0.46 (0.13-0.77)*	0.53 (0.13-0.81)*	0.37 (0.1-0.61)*	0.43 (0.07-0.76)*	0.38 (0.08-0.66)*	0.27 (0.04-0.63)*	-	0.225*	0.074*	0.105*	-0.019	0.496*	0.674*	0.368*	0.412*	0.277*	0.520*	0.460*	0.357*	0.583*	0.365*	0.271*
	0.54 (0.17-0.82)	0.37 (0.12-0.59)	0.38 (0.09-0.63)	0.59 (0.26-0.87)	0.47 (0.12-0.77)	0.51 (0.11-0.8)	0.38 (0.09-0.61)	0.43 (0.07-0.76)	0.38 (0.1-0.66)	0.25 (0.04-0.62)
Guadeloupe (GU)	0.41 (0.15-0.67)*	0.27 (0.08-0.45)*	0.25 (0.15-0.32)*	0.49 (0.18-0.76)*	0.37 (0.08-0.7)*	0.51 (0.23-0.72)*	0.35 (0.13-0.58)*	0.44 (0.21-0.69)*	0.38 (0.06-0.63)*	0.18 (0.07-0.38)*	0.2 (-0.01-0.31)*	-	0.071*	0.371*	0.281*	0.576*	0.801*	0.416*	0.712*	0.244*	0.547*	0.685*	0.346*	0.746*	0.286*	0.382*
	0.41 (0.13-0.67)	0.26 (0.09-0.41)	0.23 (0.14-0.31)	0.49 (0.17-0.76)	0.37 (0.05-0.7)	0.48 (0.19-0.72)	0.33 (0.1-0.58)	0.44 (0.18-0.69)	0.38 (0.07-0.62)	0.19 (0.08-0.38)	0.22 (0.02-0.34)
Trinidad (TR)	0.5 (0.23-0.69)*	0.22 (0.08-0.32)*	0.37 (0.15-0.57)*	0.51 (0.34-0.67)*	0.38 (0.13-0.58)*	0.46 (0.25-0.58)*	0.32 (0.16-0.48)*	0.38 (0.11-0.57)*	0.32 (0.04-0.5)*	0.15 (-0.08-0.33)*	0.25 (0.05-0.38)*	0.19 (0.07-0.28)*	-	0.229*	0.036	0.579*	0.751*	0.469*	0.607*	0.328*	0.584*	0.636*	0.418*	0.702*	0.398*	0.386*
	0.47 (0.23-0.64)	0.22 (0.09-0.3)	0.34 (0.15-0.52)	0.49 (0.3-0.67)	0.37 (0.12-0.58)	0.42 (0.19-0.57)	0.3 (0.15-0.47)	0.35 (0.12-0.56)	0.31 (0.04-0.48)	0.16 (-0.05-0.33)	0.23 (0.06-0.34)	0.16 (0.07-0.23)
Venezuela-Maracaibo (VM)	0.41 (0.09-0.63)*	0.23 (0.06-0.35)*	0.35 (0.1-0.56)*	0.42 (0.24-0.61)*	0.32 (0.19-0.41)*	0.28 (0.07-0.4)*	0.19 (0.12-0.24)*	0.24 (0.13-0.33)*	0.12 (-0.01-0.23)*	0.3 (0.04-0.5)*	0.34 (0.04-0.59)*	0.38 (0.11-0.57)*	0.3 (-0.01-0.46)*	-	-0.061	0.471*	0.419*	0.417*	0.171*	0.344*	0.528*	0.323*	0.412*	0.406*	0.447*	0.232*
	0.39 (0.1-0.61)	0.22 (0.05-0.35)	0.34 (0.09-0.55)	0.42 (0.23-0.61)	0.32 (0.19-0.41)	0.27 (0.06-0.39)	0.2 (0.12-0.26)	0.23 (0.13-0.33)	0.12 (0.03-0.21)	0.3 (0.04-0.5)	0.33 (0.04-0.59)	0.38 (0.11-0.57)	0.3 (0.01-0.46)
Venezuela-San Juan River (VJ)	0.44 (0.14-0.7)*	0.22 (0.18-0.26)*	0.29 (0.15-0.46)*	0.52 (0.25-0.82)*	0.35 (0.09-0.69)*	0.51 (0.22-0.73)*	0.29 (0.11-0.52)*	0.38 (0.14-0.71)*	0.28 (-0.13-0.54)*	0.08 (-0.27-0.37)*	0.2 (-0.1-0.26)*	0.12 (0.03-0.16)*	-0.02 (-0.05-0.01)	0.28 (-0.06-0.49)*	-	0.408*	0.622	0.506*	0.318*	0.336*	0.648*	0.588*	0.442*	0.656*	0.429*	0.199
	0.44 (0.14-0.68)	0.23 (0.18-0.28)	0.28 (0.14-0.45)	0.53 (0.24-0.83)	0.37 (0.11-0.69)	0.48 (0.17-0.72)	0.3 (0.11-0.53)	0.37 (0.1-0.71)	0.3 (-0.07-0.54)	0.11 (-0.19-0.37)	0.18 (-0.1-0.23)	0.12 (0.02-0.18)	-0.02 (-0.04--0.01)	0.28 (-0.05-0.49)
French Guiana (FG)	0.37 (0.21-0.48)*	0.24 (0.08-0.44)*	0.3 (0.13-0.45)*	0.41 (0.25-0.56)*	0.33 (0.12-0.51)*	0.4 (0.26-0.5)*	0.32 (0.13-0.52)*	0.4 (0.2-0.59)*	0.27 (0.1-0.38)*	0.1 (-0.02-0.21)*	0.32 (0.17-0.52)*	0.24 (0.08-0.44)*	0.22 (0.04-0.45)*	0.31 (0.13-0.45)*	0.14 (-0.06-0.35)	-	0.543*	0.324*	0.253	0.406*	0.507*	0.456*	0.453*	0.514*	0.482*	0.291*
	0.34 (0.2-0.45)	0.23 (0.07-0.44)	0.29 (0.13-0.44)	0.4 (0.23-0.56)	0.33 (0.11-0.5)	0.38 (0.24-0.49)	0.3 (0.12-0.51)	0.4 (0.2-0.59)	0.24 (0.11-0.33)	0.14 (0.04-0.23)	0.34 (0.19-0.53)	0.25 (0.08-0.45)	0.23 (0.07-0.45)	0.3 (0.14-0.45)	0.18 (-0.02-0.37)
Cameroon (CA)	0.6 (0.51-0.7)*	0.57 (0.3-0.79)*	0.54 (0.32-0.7)*	0.6 (0.47-0.74)*	0.62 (0.49-0.79)*	0.71 (0.58-0.83)*	0.56 (0.4-0.74)*	0.69 (0.5-0.88)*	0.58 (0.44-0.7)*	0.59 (0.38-0.8)*	0.76 (0.54-0.94)*	0.63 (0.53-0.73)*	0.62 (0.46-0.77)*	0.6 (0.45-0.75)*	0.6 (0.4-0.82)*	0.34 (0.17-0.48)*	-	0.847	0.459	0.742*	0.880*	0.868*	0.785*	0.832*	0.775*	0.536*
	0.59 (0.51-0.68)	0.56 (0.32-0.78)	0.54 (0.32-0.7)	0.6 (0.47-0.75)	0.63 (0.5-0.79)	0.69 (0.56-0.82)	0.57 (0.4-0.75)	0.69 (0.5-0.88)	0.57 (0.42-0.69)	0.59 (0.38-0.8)	0.75 (0.53-0.93)	0.63 (0.53-0.73)	0.61 (0.45-0.75)	0.6 (0.45-0.75)	0.63 (0.44-0.82)	0.35 (0.19-0.49)
Pacific Ocean
Mexico-Potosi Lagoon (MG)	0.63 (0.49-0.75)*	0.56 (0.25-0.85)*	0.58 (0.36-0.77)*	0.64 (0.44-0.85)*	0.65 (0.41-0.86)*	0.72 (0.51-0.86)*	0.58 (0.33-0.81)*	0.69 (0.44-0.9)*	0.57 (0.4-0.7)*	0.49 (0.15-0.72)*	0.72 (0.39-0.96)*	0.61 (0.37-0.8)*	0.58 (0.31-0.77)*	0.57 (0.38-0.73)*	0.58 (0.23-0.87)*	0.31 (0.13-0.46)*	0.61 (0.33-0.87)	-	0.596	-0.01	0.133	0.541*	0.004	0.631*	0.026	0.14
	0.61 (0.49-0.72)	0.56 (0.24-0.85)	0.58 (0.35-0.77)	0.64 (0.43-0.85)	0.65 (0.42-0.86)	0.7 (0.46-0.85)	0.59 (0.33-0.82)	0.69 (0.42-0.91)	0.56 (0.39-0.7)	0.51 (0.18-0.73)	0.72 (0.39-0.95)	0.62 (0.4-0.8)	0.58 (0.3-0.77)	0.56 (0.35-0.73)	0.62 (0.29-0.89)	0.33 (0.17-0.47)	0.62 (0.34-0.87)
Nicaragua (NP)	0.6 (0.36-0.74)*	0.39 (-0.01-0.83)*	0.48 (0.16-0.77)*	0.57 (0.21-0.91)*	0.59 (0.22-0.9)*	0.66 (0.23-0.89)*	0.52 (0.16-0.85)*	0.68 (0.32-0.96)*	0.51 (0.14-0.7)*	0.39 (0.02-0.7)*	0.64 (0.12-0.98)*	0.52 (0.16-0.85)*	0.54 (0.19-0.8)*	0.51 (0.18-0.76)*	0.56 (0.09-0.93)	0.15 (-0.04-0.3)	0.45 (0.25-0.68)	0.04 (-0.2-0.16)	-	0.356*	0.673*	0.393*	0.424*	0.077	0.489*	-0.031
	0.58 (0.35-0.71)	0.42 (0.04-0.84)	0.48 (0.16-0.77)	0.58 (0.22-0.9)	0.61 (0.26-0.9)	0.65 (0.21-0.88)	0.53 (0.2-0.85)	0.68 (0.32-0.96)	0.48 (0.16-0.68)	0.39 (0.02-0.7)	0.64 (0.12-0.98)	0.54 (0.21-0.85)	0.52 (0.17-0.79)	0.51 (0.18-0.76)	0.57 (0.1-0.93)	0.19 (0.06-0.32)	0.45 (0.25-0.68)	0.07 (-0.07-0.16)
Costa Rica - Tivives (CR)	0.46 (0.36-0.57)*	0.43 (0.21-0.64)*	0.44 (0.28-0.62)*	0.42 (0.29-0.58)*	0.47 (0.28-0.66)*	0.49 (0.33-0.66)*	0.43 (0.25-0.65)*	0.51 (0.35-0.71)*	0.4 (0.23-0.59)*	0.35 (0.14-0.6)*	0.53 (0.34-0.71)*	0.48 (0.33-0.63)*	0.46 (0.31-0.62)*	0.41 (0.24-0.59)*	0.39 (0.23-0.58)*	0.31 (0.16-0.48)*	0.43 (0.22-0.6)*	0.2 (0.11-0.31)*	0.15 (0.02-0.23)	-	0.105*	0.244*	-0.014	0.461*	0.042	0.136*
	0.45 (0.35-0.57)	0.42 (0.21-0.65)	0.44 (0.27-0.63)	0.43 (0.29-0.59)	0.48 (0.29-0.68)	0.49 (0.31-0.67)	0.44 (0.24-0.67)	0.52 (0.34-0.73)	0.39 (0.21-0.59)	0.37 (0.18-0.6)	0.53 (0.35-0.72)	0.48 (0.31-0.63)	0.45 (0.3-0.63)	0.43 (0.25-0.6)	0.41 (0.24-0.6)	0.29 (0.13-0.47)	0.44 (0.25-0.61)	0.21 (0.1-0.33)	0.19 (0.07-0.27)
Costa Rica - Damas Island (CD)	0.59 (0.43-0.76)*	0.57 (0.3-0.82)*	0.56 (0.34-0.78)*	0.54 (0.32-0.79)*	0.58 (0.29-0.81)*	0.61 (0.36-0.81)*	0.53 (0.26-0.78)*	0.6 (0.33-0.84)*	0.53 (0.29-0.75)*	0.56 (0.3-0.8)*	0.66 (0.43-0.85)*	0.61 (0.39-0.81)*	0.59 (0.36-0.78)*	0.55 (0.32-0.76)*	0.59 (0.32-0.82)*	0.42 (0.26-0.61)*	0.54 (0.36-0.72)*	0.3 (0.17-0.4)*	0.31 (0.21-0.45)*	0.12 (0.02-0.27)*	-	0.466*	0.128*	0.631*	0.173*	0.340*
	0.57 (0.42-0.73)	0.56 (0.28-0.82)	0.56 (0.33-0.78)	0.53 (0.31-0.79)	0.58 (0.29-0.81)	0.59 (0.32-0.8)	0.53 (0.24-0.79)	0.6 (0.32-0.84)	0.51 (0.27-0.74)	0.56 (0.3-0.8)	0.65 (0.42-0.85)	0.61 (0.38-0.8)	0.58 (0.34-0.77)	0.55 (0.32-0.76)	0.58 (0.31-0.82)	0.41 (0.24-0.6)	0.54 (0.36-0.72)	0.27 (0.17-0.37)	0.31 (0.21-0.45)	0.13 (0.02-0.3)
Panama-Coiba (PC)	0.54 (0.36-0.7)*	0.55 (0.28-0.8)*	0.52 (0.28-0.73)*	0.56 (0.33-0.79)*	0.62 (0.41-0.82)*	0.68 (0.48-0.85)*	0.57 (0.35-0.78)*	0.68 (0.45-0.9)*	0.55 (0.38-0.73)*	0.52 (0.26-0.78)*	0.72 (0.46-0.93)*	0.63 (0.47-0.77)*	0.62 (0.45-0.78)*	0.57 (0.37-0.74)*	0.58 (0.36-0.82)*	0.38 (0.24-0.53)*	0.54 (0.32-0.75)*	0.36 (0.12-0.65)*	0.26 (-0.01-0.52)	0.13 (0.03-0.23)*	0.26 (0.07-0.44)*	-	0.257*	0.203*	0.326*	0.077
	0.51 (0.32-0.68)	0.53 (0.25-0.79)	0.5 (0.26-0.73)	0.55 (0.32-0.79)	0.61 (0.41-0.83)	0.65 (0.43-0.84)	0.55 (0.31-0.78)	0.67 (0.41-0.89)	0.52 (0.33-0.71)	0.52 (0.24-0.78)	0.71 (0.43-0.92)	0.61 (0.43-0.76)	0.6 (0.41-0.76)	0.56 (0.34-0.74)	0.58 (0.33-0.82)	0.36 (0.22-0.52)	0.54 (0.31-0.76)	0.38 (0.14-0.66)	0.27 (0.04-0.52)	0.14 (0.05-0.24)	0.27 (0.11-0.44)
Panama-Montijo Gulf (PM)	0.46 (0.36-0.55)*	0.45 (0.25-0.64)*	0.44 (0.26-0.61)*	0.44 (0.27-0.6)*	0.49 (0.29-0.66)*	0.53 (0.4-0.65)*	0.47 (0.28-0.65)*	0.54 (0.37-0.7)*	0.44 (0.31-0.57)*	0.35 (0.16-0.56)*	0.53 (0.32-0.68)*	0.46 (0.29-0.62)*	0.48 (0.3-0.62)*	0.45 (0.29-0.6)*	0.43 (0.23-0.58)*	0.3 (0.15-0.46)*	0.43 (0.26-0.59)*	0.27 (0.12-0.41)*	0.14 (0.08-0.24)	0.08 (0.04-0.12)*	0.24 (0.13-0.34)*	0.12 (0.03-0.18)*	-	0.461*	0.037	0.146*
	0.43 (0.33-0.54)	0.43 (0.21-0.62)	0.42 (0.23-0.6)	0.43 (0.26-0.59)	0.48 (0.27-0.65)	0.5 (0.36-0.64)	0.45 (0.24-0.64)	0.53 (0.35-0.69)	0.41 (0.28-0.55)	0.35 (0.16-0.56)	0.52 (0.33-0.67)	0.45 (0.26-0.61)	0.46 (0.28-0.61)	0.45 (0.28-0.6)	0.42 (0.22-0.58)	0.28 (0.12-0.44)	0.43 (0.27-0.57)	0.26 (0.1-0.41)	0.16 (0.1-0.25)	0.08 (0.03-0.11)	0.23 (0.13-0.34)	0.12 (0.04-0.17)
Panama-Las Perlas Archipelago (PP)	0.58 (0.51-0.64)*	0.58 (0.41-0.76)*	0.56 (0.45-0.67)*	0.58 (0.41-0.72)*	0.6 (0.43-0.74)*	0.64 (0.54-0.74)*	0.55 (0.4-0.7)*	0.64 (0.5-0.76)*	0.55 (0.46-0.66)*	0.52 (0.38-0.67)*	0.67 (0.51-0.79)*	0.61 (0.48-0.75)*	0.6 (0.49-0.69)*	0.54 (0.4-0.67)*	0.6 (0.44-0.73)*	0.44 (0.32-0.57)*	0.59 (0.44-0.77)*	0.54 (0.4-0.72)*	0.44 (0.26-0.57)*	0.27 (0.19-0.33)*	0.44 (0.34-0.61)*	0.4 (0.3-0.47)*	0.19 (0.11-0.24)*	-	0.526*	0.132*
	0.56 (0.5-0.63)	0.57 (0.4-0.73)	0.56 (0.44-0.67)	0.58 (0.42-0.72)	0.6 (0.44-0.73)	0.63 (0.51-0.73)	0.55 (0.4-0.71)	0.64 (0.5-0.76)	0.53 (0.43-0.65)	0.52 (0.38-0.67)	0.67 (0.51-0.78)	0.6 (0.47-0.74)	0.59 (0.48-0.69)	0.54 (0.4-0.67)	0.6 (0.44-0.73)	0.42 (0.31-0.56)	0.59 (0.44-0.77)	0.53 (0.38-0.72)	0.44 (0.26-0.57)	0.27 (0.19-0.33)	0.44 (0.34-0.61)	0.4 (0.3-0.48)	0.2 (0.13-0.24)
Panama-San Miguel Gulf (PS)	0.59 (0.48-0.7)*	0.6 (0.42-0.75)*	0.58 (0.43-0.71)*	0.59 (0.42-0.74)*	0.63 (0.47-0.76)*	0.66 (0.56-0.75)*	0.58 (0.43-0.74)*	0.66 (0.5-0.8)*	0.59 (0.49-0.69)*	0.53 (0.31-0.67)*	0.68 (0.5-0.79)*	0.62 (0.47-0.74)*	0.63 (0.49-0.75)*	0.57 (0.38-0.72)*	0.61 (0.43-0.74)*	0.49 (0.37-0.59)*	0.6 (0.46-0.7)*	0.54 (0.27-0.72)*	0.5 (0.28-0.7)*	0.24 (0.14-0.34)*	0.44 (0.21-0.66)*	0.33 (0.11-0.48)*	0.12 (0.06-0.18)*	0.25 (0.19-0.31)*	-	0.234*
	0.55 (0.45-0.64)	0.56 (0.38-0.71)	0.55 (0.39-0.69)	0.57 (0.41-0.71)	0.6 (0.45-0.73)	0.63 (0.52-0.72)	0.55 (0.38-0.72)	0.64 (0.47-0.78)	0.54 (0.45-0.64)	0.52 (0.31-0.65)	0.66 (0.49-0.77)	0.59 (0.44-0.71)	0.59 (0.45-0.71)	0.55 (0.36-0.69)	0.59 (0.41-0.72)	0.44 (0.33-0.54)	0.58 (0.45-0.67)	0.51 (0.25-0.69)	0.48 (0.28-0.67)	0.21 (0.12-0.3)	0.41 (0.19-0.63)	0.3 (0.13-0.43)	0.1 (0.05-0.16)	0.23 (0.17-0.27)
Colombia-Tumaco (CT)	0.41 (0.28-0.53)*	0.43 (0.26-0.58)*	0.42 (0.25-0.56)*	0.43 (0.28-0.53)*	0.49 (0.4-0.57)*	0.52 (0.37-0.62)*	0.46 (0.31-0.6)*	0.56 (0.39-0.73)*	0.4 (0.26-0.51)*	0.35 (0.17-0.52)*	0.56 (0.35-0.72)*	0.5 (0.43-0.56)*	0.52 (0.41-0.65)*	0.45 (0.28-0.61)*	0.41 (0.33-0.52)*	0.31 (0.23-0.41)*	0.39 (0.18-0.58)*	0.3 (0.12-0.51)*	0.15 (-0.05-0.33)	0.2 (0.11-0.27)*	0.37 (0.27-0.47)*	0.13 (0.02-0.21)*	0.15 (0.08-0.22)*	0.29 (0.14-0.45)*	0.31 (0.21-0.38)*	-
	0.38 (0.26-0.49)	0.4 (0.22-0.56)	0.4 (0.23-0.54)	0.42 (0.27-0.54)	0.48 (0.38-0.58)	0.5 (0.35-0.59)	0.44 (0.27-0.6)	0.55 (0.36-0.73)	0.37 (0.24-0.47)	0.37 (0.2-0.51)	0.56 (0.35-0.72)	0.48 (0.4-0.56)	0.5 (0.38-0.61)	0.45 (0.28-0.6)	0.42 (0.31-0.53)	0.27 (0.19-0.36)	0.39 (0.2-0.57)	0.31 (0.13-0.51)	0.19 (-0.01-0.36)	0.19 (0.11-0.25)	0.36 (0.26-0.47)	0.14 (0.02-0.23)	0.13 (0.08-0.19)	0.28 (0.15-0.45)	0.27 (0.17-0.34)
