# Supplementary material for: Contrasting demographic history and gene flow patterns of two mangrove species on either side of the Central American Isthmus
Source: Ecol Evol. 2015 Jul 28;5(16):3486–99. doi: 10.1002/ece3.1569 (PMC4569042; doi:10.1002/ece3.1569)
Supplement: Supplementary file 3 — Appendix S3. Descriptive statistics and Genbank accession numbers of sequences from two cpDNA (atpI-atpH and psbJ-petA that were analysed together) and one Flanking Microsatellite Region from A. germinans (n = 53) and R. mangle (n = 79) distributed in the Atlantic and Pacific Oceans. For each genome the number of variable sites including transitions (TA), transversions (TR) and the number of indels (in parenthesis) as well as the length of each indel in pb are shown. Also reported is nucleotide diversity (p), haplotype diversity (Hd) with their standard deviations (SD) in parenthesis and the number of haplotypes found (H). [file ece30005-3486-sd3.xlsx]

## Sheet: Hoja1
Appendix S3. Descriptive statistics and Genbank accession numbers of sequences from two cpDNA (atpI-atpH and psbJ-petA that were analysed together) and one Flanking Microsatellite Region from A. germinans (n=53) and R. mangle (n=79) distributed in the Atlantic and Pacific oceans. For each genome the number of variable sites including transitions (TA), transversions (TR) and the number of indels (…
Species	Name of the gen	Genome	Lenght (bp)	No. Individuals sequenced	Gene bank accession numbers	Number of variable sites			Nucleotide diversity - p (SD)	Haplotype diversity - Hd (SD)	No. of haplotypes
						Transitions	Transversions	Indels (lenght in bp for each one)
Avicennia germinans	atpI-atpH	Chloroplast	1005	53	KF286433-KF286485	4	7	3 (1,1 and 1)	0.002 (0.0002)	0.748 (0.061)	14
	psbJ-petA	Chloroplast	461	53	KF286486-KF286538
	Agerm-CT004	Nuclear	291	53	KF307788-KF307892	4	9	2 (1 and 3)	0.022 ( 0.002)	0.861 (0.014)	10
Rhizophora mangle	atpI-atpH*	Chloroplast	230	79	GU563051, GU563052, GU563054-GU563058, GU563061, GU563064-GU563067, GU563072, GU563073, HQ172877, KC838346, KC838390, KC838401, KC838501, KC838542-KC838544, KC838553, KC838554,KC838557, KC838563, KC838592, KC838600, KF307897, KF308133-KF308138, KF308140-KF308142, KF308145-KF308161, KF308171-KF308177, KF308179, KF308181-KF308183	2	5	4 (1, 2, 6 and 9)	0.004 ( 0.0005)	0.587 (0.054)	6
	psbJ-petA	Chloroplast	394	79	GU563078, GU563079, GU563081-GU563085, GU563088, GU563091-GU563094, GU563100, KC837814, KC837858, KC837869, KC837879,KC837969,KC838010-KC838012, KC838021, KC838022, KC838025, KC838031, KC838060, KC838068, KF307898, KF307901-KF307905, KF307908, KF307909, KF307916, KF307917, KF307920-KF307928, KF307931-KF307940, KF307942, KF307945-KF307951, KF307958-KF307964, KF307968, KF307970-KF307972, KF308132
	RM11	Nuclear	576	79	KF307973-KF307986, KF307997-KF308000, KF308005-KF308016, KF308021-KF308040, KF308043-KF308046, KF308059-KF308080, KF308085-KF308100, KF308115-KF308130, KF307987- KF307996, KF308001-KF308004, KF308017-KF308058, KF308081-KF308084, KF308101-KF308114	13	4	7 (2, 3, 3, 3, 3, 3 and 11)	0.008 (0.0004)	0.752 (0.024)	13
*A total of 79 R. mangle individuals were sequenced for this gene. However, seven individuals were not accepted in the GeneBank because they have a sequence lenght <200 bp. The sequences and the alignment for the complete list of individuals for this gene are available upon request.
