# Supplementary material for: Contrasting demographic history and gene flow patterns of two mangrove species on either side of the Central American Isthmus
Source: Ecol Evol. 2015 Jul 28;5(16):3486–99. doi: 10.1002/ece3.1569 (PMC4569042; doi:10.1002/ece3.1569)
Supplement: Supplementary file 4 — Appendix S4. Pairwise comparisons of recent migration (m) rates among 17 sampling localities of Avicennia germinans (13 loci) and 26 sampling localities of Rhizophora mangle (six loci) within the Atlantic and Pacific Oceans inferred with BayesAss. [file ece30005-3486-sd4.xlsx]

## Sheet: BayesAssNM
Appendix S4. Mean estimated current number of migrants among A. germinans and R. mangle sampling localities within each Ocean basins with BayesAssNM. Y and X-axis, indicate the source and sink population, respectively. Values along the diagonal within gray boxes represent the estimated proportion of resident individuals in each population. Migration rates ≥0.1 are in bold.
Avicennia germinans
Atlantic Ocean	UT	MY	UF	HO	PB	PG	CC	PR	GU	TR	FG	CA
USA-Texas (UT)	0.832734	0.00249672	0.00486378	0.00783644	0.00228467	0.00110556	0.0745321	0.00601545	0.00326768	0.0053772	0.00721668	0.037115
Mexico-Yucatan (MY)	0.00455426	0.832548	0.137202	0.00765584	0.00234322	0.000938266	0.0135864	0.00625699	0.00341075	0.00551705	0.00746172	0.0201807
USA-Florida (UF)	0.00433723	0.00295159	0.681798	0.0069966	0.00221336	0.00110804	0.0139812	0.00613663	0.00322376	0.0050681	0.00723297	0.019519
Honduras (H0)	0.00443102	0.0025715	0.00465581	0.689601	0.00194926	0.00112004	0.0144912	0.00622846	0.00328383	0.00513581	0.00744984	0.0190161
Panama-Bocas del Toro (PB)	0.00467459	0.00270848	0.00457761	0.00782794	0.833314	0.00132124	0.0132326	0.00658203	0.00375914	0.00505929	0.00693608	0.019414
Panama-Galeta (PG)	0.0044215	0.00265177	0.00457162	0.233495	0.145023	0.987641	0.0768767	0.00609954	0.00358362	0.00574153	0.00663027	0.0349942
Colombia- Cispata (CC)	0.121786	0.140499	0.138493	0.00743862	0.00231955	0.00110217	0.712512	0.00626553	0.00368464	0.00529812	0.00700169	0.0190142
Puerto Rico (PR)	0.0044946	0.00272143	0.00452476	0.00771539	0.00195179	0.00107807	0.0153305	0.686418	0.132609	0.134966	0.123992	0.0210004
Guadeloupe (GU)	0.00446496	0.00264121	0.00495995	0.00793629	0.00208427	0.00126611	0.0237982	0.251534	0.832933	0.134425	0.123893	0.0210121
Trinidad (TR)	0.00492693	0.00278438	0.00471825	0.00796831	0.00216384	0.00122466	0.0137695	0.00635701	0.00339274	0.682948	0.00753817	0.0199853
French Guiana (FG)	0.00453437	0.00281493	0.00466691	0.00769329	0.0022285	0.000958953	0.0138528	0.00599873	0.00338237	0.00524543	0.687075	0.019515
Cameroon (CA)	0.0046414	0.00261062	0.00496901	0.00783434	0.00212501	0.00113575	0.0140369	0.00610706	0.00346846	0.00521844	0.00757246	0.749234
Paciic Ocean	CR	PM	PJ	PS	CT
Costa Rica - Tivives (CR)	0.807009	0.00619679	0.0110797	0.00719634	0.127429
Panama-Montijo Gulf (PM)	0.028054	0.677024	0.278606	0.303241	0.0132301
Panama-Juan Diaz (PJ)	0.0394832	0.155415	0.687739	0.00596117	0.0135542
Panama-San Miguel Gulf (PS)	0.0307422	0.155428	0.0117252	0.677477	0.0133795
Colombia-Tumaco (CT)	0.0947118	0.00593714	0.01085	0.00612496	0.832407
Rhizophora mangle
Atlantic Ocean	UF	MV	MY	BE	HO	NI	PB	PG	CC	DR	PR	GU	TR	VJ	VM	FG	CA
USA-Florida (UF)	0.693541	0.0069194	0.0024664	0.00856571	0.00351156	0.00775656	0.00189693	0.00282476	0.0112385	0.0143672	0.00545684	0.00266185	0.00303993	0.0152887	0.00321069	0.00746817	0.00615422
Mexico-Veracruz (MV)	0.010088	0.689099	0.00262547	0.00890846	0.00353266	0.00759214	0.00172441	0.00282134	0.0101257	0.0137741	0.00566699	0.00249446	0.00261383	0.0144622	0.00346268	0.00735077	0.00598525
Mexico-Yucatan (MY)	0.0851106	0.0225008	0.832604	0.0236517	0.00401239	0.0113564	0.00184293	0.00278463	0.00931099	0.0145252	0.00542776	0.00524397	0.00342803	0.0135617	0.0034065	0.00789077	0.00525991
Belize (BE)	0.00988287	0.00676476	0.0028208	0.691937	0.00398724	0.00818997	0.00199519	0.00271698	0.010736	0.0136215	0.00565951	0.00255143	0.00273065	0.0141991	0.0034863	0.00705972	0.00665408
Honduras (H0)	0.00982522	0.0363888	0.00282558	0.0780194	0.831531	0.0970174	0.14019	0.141809	0.0817761	0.0150408	0.00551441	0.00269521	0.00288981	0.0129251	0.134177	0.00818134	0.00556576
Nicaragua (NI)	0.0090981	0.00711598	0.00251232	0.0088523	0.00376581	0.691196	0.00177169	0.00275012	0.00995023	0.0142921	0.0053126	0.00265276	0.00285572	0.0142892	0.00334602	0.0072603	0.0055269
Panama-Bocas del Toro (PB)	0.00880455	0.035584	0.00388445	0.0432114	0.0770432	0.0882992	0.832633	0.141487	0.0846801	0.0200454	0.00565162	0.00261945	0.00268691	0.0127915	0.136669	0.00938374	0.00572852
Panama-Galeta (PG)	0.0848502	0.0738911	0.125065	0.0598465	0.0381383	0.0185049	0.00195784	0.677088	0.0091064	0.0389864	0.118455	0.125958	0.139345	0.0339191	0.00369966	0.0737197	0.00620136
Colombia- Cispata (CC)	0.0101075	0.0071997	0.00259794	0.00860806	0.00332759	0.00793052	0.00184453	0.00281142	0.69347	0.0136733	0.00566293	0.00273866	0.00291504	0.0142875	0.00359023	0.00801666	0.00588028
Dominican Republic (DR)	0.00934951	0.00698333	0.00254329	0.00842836	0.00386483	0.00749047	0.00186036	0.00303176	0.0104876	0.723499	0.00515026	0.00261432	0.00278321	0.0132539	0.00323994	0.0080639	0.00574306
Puerto Rico (PR)	0.0104612	0.00689732	0.00279205	0.00898484	0.00379293	0.00765629	0.00181576	0.00266827	0.00989156	0.0134464	0.684803	0.00260528	0.00261146	0.0146523	0.00577326	0.00801287	0.00656006
Guadeloupe (GU)	0.00944906	0.0635071	0.00405417	0.00838078	0.00492291	0.00788677	0.00181365	0.00274908	0.00928168	0.0367505	0.119668	0.832515	0.137549	0.036234	0.00338977	0.0708958	0.00558735
Trinidad (TR)	0.0103863	0.00759712	0.00278581	0.00875833	0.00380964	0.00814621	0.00174467	0.00310179	0.0102562	0.0142251	0.00531405	0.00272202	0.678466	0.0143258	0.0035826	0.00770872	0.00597432
Venezuela-San Juan River (VJ)	0.00939977	0.00730211	0.00246537	0.00822317	0.00366023	0.00818982	0.00160754	0.00303221	0.0100594	0.0137717	0.00588014	0.00290725	0.00294786	0.72409	0.00322847	0.00668384	0.00685953
Venezuela-Maracaibo (VM)	0.0101385	0.00737894	0.00275577	0.00864518	0.00368855	0.00751114	0.00166028	0.00280399	0.0110475	0.0138695	0.0055841	0.00234733	0.00309849	0.0147916	0.678955	0.0079718	0.00668671
French Guiana (FG)	0.00955103	0.00734937	0.0027463	0.00813711	0.00379782	0.0074199	0.00178904	0.00284125	0.00977703	0.0126808	0.00528679	0.00236365	0.00288689	0.0148342	0.00343647	0.691842	0.00932818
Cameroon (CA)	0.00995713	0.00752096	0.00245543	0.00884173	0.00361271	0.00785635	0.00185158	0.00267737	0.00880416	0.0134311	0.0055064	0.00230901	0.00715137	0.0220946	0.0033471	0.0624896	0.900305
Pacific Ocean	MG	NP	CR	CD	PC	PM	PP	PS	CT
Mexico-Potosi Lagoon (MG)	0.733885	0.0272192	0.00692122	0.00163416	0.0190364	0.00417466	0.00566938	0.00260785	0.006776
Nicaragua (NP)	0.0239533	0.751351	0.00678383	0.00148335	0.0195654	0.00371085	0.00568147	0.00281109	0.0084449
Costa Rica - Tivives (CR)	0.0252699	0.0264199	0.683223	0.00151365	0.020987	0.0101596	0.142309	0.00247974	0.0159262
Costa Rica - Damas Island (CD)	0.0944071	0.0415301	0.260184	0.987743	0.128098	0.011674	0.00547417	0.00205492	0.00569304
Panama-Coiba (PC)	0.0253813	0.0256094	0.00646573	0.00150472	0.716011	0.00423951	0.00546155	0.00282681	0.00773982
Panama-Montijo Gulf (PM)	0.0243451	0.0304435	0.00727956	0.00158135	0.0207528	0.677373	0.00572267	0.00314378	0.014327
Panama-Las Perlas Archipelago (PP)	0.0243837	0.0250491	0.00646803	0.00158156	0.0203306	0.00478003	0.681445	0.150641	0.00746861
Panama-San Miguel Gulf (PS)	0.0242941	0.0250058	0.0128198	0.00151236	0.0236732	0.27751	0.142769	0.830962	0.0191734
Colombia-Tumaco (CT)	0.0240809	0.0473719	0.00985557	0.0014456	0.0315459	0.00637941	0.00546751	0.00247291	0.914451
